# Supplementary material for: Whole-Exome Sequencing on Circulating Tumor Cells Explores Platinum-Drug Resistance Mutations in Advanced Non-small Cell Lung Cancer
Source: Front Genet. 2021 Sep 20;12:722078. doi: 10.3389/fgene.2021.722078 (PMC8488217; doi:10.3389/fgene.2021.722078)
Supplement: Supplementary file 1 [file Table_1.XLSX]

## Sheet: Sheet1
Table S1 Detail clinical information of each patient in this study.
Sample ID	Patient ID	Gender	Age (years)	Smoking status	Pathology type	Tumor stage¶	Tumor sample types¶	Platinum-based Chemotherapy	Platinum-based chemotherapy cycle	EGFR-TKI
C1904970	P1	Female	53	Never-smoker	ADC	II/III	Lung/Lymph Node	Pemetrexed+Carboplatin	4	-
C1904971	P2	Male	56	Current smoker	ADC	II/III	Lung/Lymph Node	Pemetrexed+Carboplatin	4	-
C1904972	P3	Female	66	Never-smoker	ADC	IV/IV	N.A./Lung	Pemetrexed+Carboplatin	5	Icotinib
C1904973	P4	Female	64	Never-smoker	ADC	IV/IV	Hydrothorax/Hydrothorax	Pemetrexed+Carboplatin	8	-
C1904974	P5	Male	63	Current smoker	SCC	II/IV	Lung/Lymph Node	Gemcitabine+Nedaplatin	4	-
C1904975	P6	Male	57	Current smoker	ADC	IV/IV	Hydrothorax/Hydrothorax	Pemetrexed+Carboplatin	8	Afatinib
C1904978	P7	Female	59	Never-smoker	ADC	III/III	Lung/Lymph Node	Pemetrexed+Carboplatin	4	-
C1904989	P8	Male	58	Current smoker	SCC	III/III	N.A./Lymph Node	Gemcitabine+Nedaplatin	4	-
C1904992	P9	Male	52	Current smoker	ADC	III/IV	Lung/Lymph Node	Pemetrexed+Carboplatin	4	-
¶Note：Information before forward slash (/) refers to the primary tumor samples (lung tumor tissue biopsy or Hydrothorax samples), and that after forward slash (/) refers to the progressive tumor samples (lymph node, lung tumor tissue biopsy or Hydrothorax samples). N.A. denotes no sample.
ADC, adenocarcinoma carcinoma. SCC, squamous cell carcinoma. EGFR-TKI, tyrosine kinanse inhibitor drugs for EGFR gene.
