# Supplementary material for: Whole-Exome Sequencing on Circulating Tumor Cells Explores Platinum-Drug Resistance Mutations in Advanced Non-small Cell Lung Cancer
Source: Front Genet. 2021 Sep 20;12:722078. doi: 10.3389/fgene.2021.722078 (PMC8488217; doi:10.3389/fgene.2021.722078)
Supplement: Supplementary file 2 [file Table_2.XLSX]

## Sheet: Table S2-sequencing quality sta
Table S2 Statistics of sequencing quality of CTCs, WBCs and tumor specimens.
Sample ID*	Clean reads	Mapped reads	Duplicate reads and proportion	Unique reads	Reads uniquely mapped to target	Reads uniquely mapped to genome	Total bases on target	Total sequences on target(Mb)	Total effective yield(Mb)	Average sequencing depth on target	Average insert size of the library	Base covered on target	Coverage of target region	Mismatch rate in target	Mismatch rate in total	Fraction of target covered at least 0.2x	Fraction of target covered at least 0.5x	Fraction of target covered at least 4x	Fraction of target covered at least 5x	Fraction of target covered at least 10x	Fraction of target covered at least 20x	Fraction of target covered at least 50x	Fraction of target covered at least 100x	Fraction of target covered at least 150x	Fraction of target covered at least 200x	Fraction of target covered at least 5x(bp)	Fraction of target covered at least 10x(bp)	Q20 rate	Q30 rate
C1904970-CTC1	265639738	231622269(87.19%)	80055002(34.56%)	151567267(65.44%)	119513834	151567267	40933156	8555.5	13982.1	209	144.84	39312429	0.9604	0.0043	0.0037	0.5562	0.3737	0.8998	0.8799	0.8	0.693	0.5218	0.3835	0.3037	0.2504	8547221177	8524762445	0.984	0.9493
C1904970-j1TA	605815826	570620777(94.19%)	248738474(43.59%)	321882303(56.41%)	298220100	321882303	40933156	25693.2	36640.4	627	138.97	40375350	0.9864	0.0023	0.0019	0.9653	0.8256	0.9846	0.9843	0.9834	0.9821	0.979	0.9718	0.9568	0.9298	25693064126	25692804540	0.9845	0.9487
C1904970-r1TA	586108776	550282382(93.89%)	196082960(35.63%)	354199422(64.37%)	308695320	354199422	40933156	28224.4	43829.9	689	200.75	40465949	0.9886	0.0021	0.0018	0.9779	0.9234	0.9873	0.9871	0.9864	0.9856	0.9837	0.9807	0.9769	0.9713	28224280222	28224091489	0.9844	0.9493
C1904970-WBC	153659298	144515397(94.05%)	27070164(18.73%)	117445233(81.27%)	100812243	117445233	40933156	9234.3	14551.2	225	208.44	40450671	0.9882	0.0022	0.0019	0.9791	0.9151	0.9868	0.9865	0.9856	0.984	0.978	0.9384	0.8087	0.5902	9234152674	9233886118	0.9849	0.9519
C1904971-CTC1	585872694	357596457(61.04%)	153716915(42.99%)	203879542(57.01%)	134994838	203879542	40933156	9639.89	17660.6	235	140.34	39121160	0.9557	0.004	0.0035	0.5509	0.3799	0.8883	0.8681	0.7918	0.6959	0.5435	0.4121	0.334	0.2806	9631084615	9609750712	0.9759	0.9379
C1904971-j1TA	359763108	338469375(94.08%)	95532994(28.23%)	242936381(71.77%)	219930466	242936381	40933156	20100.8	29671	491	179.48	40473176	0.9888	0.0025	0.002	0.9759	0.873	0.9874	0.9871	0.9864	0.9854	0.9828	0.9757	0.958	0.9232	20100669754	20100465559	0.9856	0.9524
C1904971-r1TA	492027324	461616047(93.82%)	163738703(35.47%)	297877344(64.53%)	259330343	297877344	40933156	23689.2	36857.4	578	201.68	40502724	0.9895	0.0022	0.0018	0.9785	0.9156	0.9882	0.988	0.9873	0.9864	0.9842	0.9802	0.9739	0.9622	23689026164	23688833064	0.9844	0.949
C1904971-WBC	171165880	160849963(93.97%)	30361912(18.88%)	130488051(81.12%)	112125728	130488051	40933156	10258.8	16171.3	250	207.89	40486780	0.9891	0.0022	0.0018	0.9783	0.901	0.9878	0.9875	0.9865	0.9849	0.9786	0.9436	0.8433	0.6742	10258646243	10258367396	0.9854	0.9531
C1904972-CTC1	326988034	275458103(84.24%)	110501460(40.12%)	164956643(59.88%)	128030155	164956643	40933156	9282.55	15400.7	226	162.93	39610098	0.9677	0.0043	0.0036	0.576	0.3898	0.9181	0.9015	0.8298	0.7281	0.5593	0.4167	0.334	0.278	9275699998	9255442060	0.9831	0.9468
C1904972-CTC2	509192090	349170930(68.57%)	123999928(35.51%)	225171002(64.49%)	169521301	225171002	40933156	14713.7	24586.2	359	181.78	36601682	0.8942	0.0058	0.0044	0.5142	0.358	0.8399	0.8255	0.771	0.6975	0.5718	0.4593	0.3895	0.3397	14707069314	14691755169	0.9818	0.9423
C1904972-CTC3	549412250	465714418(84.77%)	121654227(26.12%)	344060191(73.88%)	274010171	344060191	40933156	23534.7	38981.7	574	166.84	37697985	0.921	0.0061	0.0047	0.5552	0.3882	0.8877	0.8784	0.8425	0.7886	0.6832	0.5787	0.509	0.4567	23530490471	23520327465	0.9831	0.9452
C1904972-r1TA	484392170	451139393(93.14%)	107023027(23.72%)	344116366(76.28%)	295817083	344116366	40933156	26651.5	41613.9	651	177.26	40453050	0.9883	0.002	0.0017	0.9788	0.9186	0.987	0.9868	0.9861	0.9853	0.9836	0.9808	0.9772	0.9709	26651373657	26651192643	0.987	0.9558
C1904972-WBC	166489176	156333800(93.90%)	29367587(18.79%)	126966213(81.21%)	109359132	126966213	40933156	10002.3	15697.8	244	204.81	40455332	0.9883	0.0021	0.0018	0.9786	0.9121	0.9869	0.9867	0.9857	0.9841	0.9783	0.9476	0.8467	0.6637	10002196188	10001914855	0.9852	0.9528
C1904973-CTC1	540051780	452515191(83.79%)	216489667(47.84%)	236025524(52.16%)	179700914	236025524	40933156	12903.5	21150.5	315	140.41	40083945	0.9793	0.0042	0.0037	0.6298	0.4283	0.9536	0.9439	0.8988	0.8254	0.6788	0.533	0.4402	0.3742	12899752408	12886923279	0.9823	0.9457
C1904973-CTC2	570103178	528039543(92.62%)	121371426(22.99%)	406668117(77.01%)	296555673	406668117	40933156	25177.6	45676.8	615	162.6	35948487	0.8782	0.0065	0.0053	0.4828	0.3445	0.8323	0.8195	0.7719	0.7101	0.6072	0.5141	0.4546	0.4111	25171777098	25158440011	0.9803	0.9382
C1904973-CTC3	545602060	502403922(92.08%)	127315530(25.34%)	375088392(74.66%)	292347587	375088392	40933156	25097.7	42524.1	613	159.43	32238981	0.7876	0.0065	0.0051	0.4702	0.3419	0.7604	0.7525	0.7208	0.6702	0.5804	0.4974	0.4436	0.4035	25094198859	25085175544	0.9819	0.9422
C1904973-j1TA	967704612	901337202(93.14%)	383536205(42.55%)	517800997(57.45%)	482441740	517800997	40933156	43234.7	61391	1056	156.63	40427971	0.9877	0.0027	0.0022	0.973	0.8761	0.9864	0.9862	0.9855	0.9847	0.983	0.9806	0.9778	0.9741	43234532350	43234347797	0.9818	0.9417
C1904973-WBC	154095566	144620644(93.85%)	27048358(18.70%)	117572286(81.30%)	100423287	117572286	40933156	9194.53	14575.1	224	210.11	40451805	0.9882	0.0022	0.0018	0.9784	0.9115	0.9868	0.9865	0.9855	0.9837	0.9769	0.9354	0.804	0.5855	9194383791	9194079424	0.9853	0.953
C1904973-X1TA	708036746	662027707(93.50%)	193372193(29.21%)	468655514(70.79%)	413448576	468655514	40933156	37788.8	57688.1	923	195.36	40471619	0.9887	0.0023	0.002	0.9769	0.9176	0.9876	0.9874	0.9867	0.986	0.9844	0.982	0.9793	0.9758	37788739424	37788564372	0.979	0.9339
C1904974-CTC1	346671400	305659475(88.17%)	150046696(49.09%)	155612779(50.91%)	126773274	155612779	40933156	9145.11	14486.3	223	151.11	39376774	0.962	0.0039	0.0033	0.5621	0.3851	0.8995	0.8801	0.8029	0.7027	0.5426	0.4075	0.3282	0.2735	9136802843	9115132209	0.9867	0.9555
C1904974-CTC2	513079546	417957350(81.46%)	134562480(32.20%)	283394870(67.80%)	228230434	283394870	40933156	19397.8	31616.1	473	158.36	22228214	0.543	0.0061	0.0047	0.3618	0.2717	0.5172	0.5119	0.4972	0.4755	0.4201	0.3569	0.3179	0.2888	19394977801	19390861875	0.9838	0.9472
C1904974-CTC3	972241710	819514360(84.29%)	380008775(46.37%)	439505585(53.63%)	354365298	439505585	40933156	30547.9	50975.9	746	189.81	23395498	0.5716	0.0059	0.0045	0.3483	0.2667	0.5021	0.4962	0.4832	0.4667	0.4299	0.3822	0.3483	0.3237	30542384467	30538789939	0.9876	0.9594
C1904974-j1TA	652880804	604548075(92.60%)	213176279(35.26%)	391371796(64.74%)	342381925	391371796	40933156	29990	45244.1	732	151.93	40467544	0.9886	0.0029	0.0024	0.9732	0.8211	0.9873	0.9871	0.9863	0.9855	0.9836	0.9801	0.9725	0.9565	29989867918	29989662954	0.984	0.949
C1904974-r1TA	554535396	517266700(93.28%)	134863402(26.07%)	382403298(73.93%)	318193617	382403298	40933156	29026.9	46979.5	709	195.32	40512438	0.9897	0.0026	0.0022	0.981	0.9127	0.9885	0.9882	0.9876	0.9869	0.9856	0.9835	0.9803	0.9744	29026798029	29026625733	0.9808	0.9408
C1904974-WBC	316263386	294973445(93.27%)	58275527(19.76%)	236697918(80.24%)	197086693	236697918	40933156	16913.4	27182.5	413	204.93	40511705	0.9897	0.0022	0.0019	0.9805	0.9089	0.9884	0.9882	0.9875	0.9866	0.9843	0.9775	0.9589	0.917	16913289664	16913102266	0.9848	0.9501
C1904975-CTC1	348692798	317767132(91.13%)	104289672(32.82%)	213477460(67.18%)	151417597	213477460	40933156	10914.9	19977.3	266	160.68	38816562	0.9483	0.004	0.0036	0.6008	0.4207	0.8949	0.8811	0.827	0.7519	0.6144	0.4818	0.3969	0.3359	10908458078	10893243095	0.9814	0.9417
C1904975-j1TA	655586474	602816157(91.95%)	187362671(31.08%)	415453486(68.92%)	378229860	415453486	40933156	33034.5	47320.5	807	138.86	40437757	0.9879	0.0022	0.0019	0.959	0.7227	0.9866	0.9863	0.9855	0.9844	0.9818	0.9761	0.9636	0.9391	33034341393	33034109046	0.9861	0.9549
C1904975-WBC	297232004	277592522(93.39%)	59774477(21.53%)	217818045(78.47%)	181449184	217818045	40933156	16562.9	26964.5	404	210.33	40515889	0.9898	0.0023	0.002	0.9807	0.9087	0.9885	0.9883	0.9876	0.9867	0.9843	0.9772	0.9572	0.9124	16562783920	16562587765	0.984	0.9486
C1904975-X1TA	567380884	527827968(93.03%)	167516499(31.74%)	360311469(68.26%)	306888303	360311469	40933156	27988.8	44293.9	683	200.02	40523388	0.99	0.0022	0.0018	0.9806	0.8983	0.9888	0.9886	0.9879	0.9872	0.9858	0.9834	0.9792	0.9705	27988709347	27988535054	0.9845	0.9501
C1904978-CTC1	299128154	274717742(91.84%)	138383221(50.37%)	136334521(49.63%)	119927554	136334521	40933156	8684.95	12764.6	212	132.76	39567679	0.9666	0.0032	0.0027	0.5858	0.3876	0.9262	0.9116	0.8445	0.7376	0.5536	0.4023	0.3164	0.2595	8679170286	8660055585	0.9826	0.9445
C1904978-j1TA	478905164	445063968(92.93%)	138719173(31.17%)	306344795(68.83%)	260277980	306344795	40933156	23661.3	37496.8	578	195.39	40475651	0.9888	0.0039	0.0032	0.9677	0.7353	0.9875	0.9873	0.9866	0.9856	0.9831	0.9743	0.9438	0.8829	23661194547	23660994127	0.9727	0.9233
C1904978-R1TA	534067366	496364718(92.94%)	123825192(24.95%)	372539526(75.05%)	320431430	372539526	40933156	28959.8	45031.3	707	180.5	40465093	0.9886	0.0039	0.0032	0.9787	0.89	0.9873	0.9871	0.9864	0.9857	0.9841	0.9817	0.9779	0.9703	28959694498	28959513863	0.9695	0.9157
C1904978-WBC	154197490	143968612(93.37%)	30557749(21.23%)	113410863(78.77%)	93072254	113410863	40933156	8575.79	14114	209	218.6	40465868	0.9886	0.0024	0.002	0.9785	0.8886	0.9872	0.9869	0.9858	0.9839	0.9752	0.9024	0.7197	0.4924	8575639718	8575330566	0.9833	0.9459
C1904989-CTC1	1262812330	910007197(72.06%)	679102648(74.63%)	230904549(25.37%)	172604862	230904549	40933156	11950.9	19462.4	291	130.22	38633369	0.9438	0.0047	0.004	0.5641	0.3994	0.8747	0.8564	0.7943	0.7186	0.5909	0.4714	0.3942	0.3384	11942398170	11925092260	0.9857	0.9532
C1904989-10WBC	1823985930	1088048355(59.65%)	929919121(85.47%)	158129234(14.53%)	103985636	158129234	40933156	7158.92	12396.3	174	130.64	35987086	0.8792	0.0047	0.004	0.5356	0.3875	0.7875	0.7587	0.6889	0.61	0.4822	0.3648	0.2907	0.2375	7147207358	7127834651	0.9828	0.9474
C1904989-R1TA	631713338	585424007(92.67%)	142908183(24.41%)	442515824(75.59%)	377596366	442515824	40933156	33911.9	53211.2	828	175.49	40499216	0.9894	0.0022	0.0019	0.9469	0.7552	0.9881	0.9879	0.9872	0.9864	0.9845	0.9766	0.9561	0.9245	33911780274	33911585802	0.9867	0.9556
C1904989-WBC	122246284	113630670(92.95%)	19263607(16.95%)	94367063(83.05%)	81088120	94367063	40933156	7385.3	11522.9	180	189.02	40463909	0.9885	0.0021	0.0018	0.9782	0.8825	0.9871	0.9868	0.9857	0.9837	0.969	0.8501	0.6109	0.3601	7385145652	7384839232	0.9874	0.9575
C1904992-CTC1	650539212	582503417(89.54%)	276069800(47.39%)	306433617(52.61%)	182379827	306433617	40933156	12781.9	26052.5	312	125.11	39843451	0.9734	0.004	0.004	0.7785	0.5456	0.9628	0.9597	0.9451	0.9147	0.8187	0.6752	0.5597	0.4682	12780558673	12776366718	0.9861	0.9534
C1904992-j1TA	837418436	784979307(93.74%)	339389688(43.24%)	445589619(56.76%)	418691737	445589619	40933156	36999.7	52268.9	903	148.44	40450447	0.9882	0.0023	0.0018	0.9752	0.9105	0.9868	0.9866	0.9857	0.9848	0.9829	0.9802	0.9773	0.9738	36999530274	36999295647	0.9818	0.941
C1904992-r1TA	1063602392	989385377(93.02%)	399756680(40.40%)	589628697(59.60%)	513806447	589628697	40933156	47315.3	73057.2	1155	205.94	40542185	0.9904	0.0021	0.0017	0.9645	0.8159	0.9892	0.989	0.9884	0.9877	0.9861	0.9832	0.9785	0.971	47315162843	47314986791	0.9859	0.9527
C1904992-WBC	127336106	118996143(93.45%)	17095729(14.37%)	101900414(85.63%)	89227119	101900414	40933156	8213.59	12643.5	200	203.84	40476491	0.9888	0.0026	0.0021	0.9772	0.8929	0.9874	0.9871	0.986	0.9838	0.9723	0.8955	0.7108	0.4649	8213438781	8213116073	0.9784	0.9321
*Note: r1TA denotes the primary tumor specimens. j1TA denotes the progressive specimens.CTC denote circulating tumor cells, WBC denote white blood cells.
