# Supplementary material for: Whole-Exome Sequencing on Circulating Tumor Cells Explores Platinum-Drug Resistance Mutations in Advanced Non-small Cell Lung Cancer
Source: Front Genet. 2021 Sep 20;12:722078. doi: 10.3389/fgene.2021.722078 (PMC8488217; doi:10.3389/fgene.2021.722078)
Supplement: Supplementary file 4 [file Table_4.XLSX]

## Sheet: Primary
Table S4 KEGG pathway and GO enrichment of SNVs/Indels harboured by CTCs, progressive and primary tumour specimens of all the patients.
Table S4A KEGG pathway and GO enrichment of SNVs/Indels harboured by primary tumors
Category		Pathway/GO ID	Pwathway/GO Term	P Value	FDR
KEGG pathway		hsa04020	Calcium signaling pathway	0.000440965	0.099217
		hsa04110	Cell cycle	0.00258624	0.290952
GO enrichment	Molecular function	GO:0004674	protein serine/threonine kinase activity	5.963e-06	0.00449014
		GO:0005524	ATP binding	2.59469e-05	0.009769
		GO:0005516	calmodulin binding	9.64007e-05	0.0241966
		GO:0004672	protein kinase activity	0.000228824	0.0374965
		GO:0003700	transcription factor activity, sequence-specific DNA binding	0.000248981	0.0374965
		GO:0003682	chromatin binding	0.000889952	0.111689
	Cellular compartment	GO:0030018	Z disc	1.79172e-06	0.000860025
		GO:0030426	growth cone	0.000106876	0.0256501
		GO:0005604	basement membrane	0.000161686	0.0258697
		GO:0005886	plasma membrane	0.000548587	0.0658305
	Biological process	N/A	-	-	-

## Sheet: Progressive
Table S4B KEGG pathway and GO enrichment of SNVs/Indels harboured by progressive tumors
Category		Pathway/GO ID	Pthway/GO Term	PValue	FDR
KEGG pathway		hsa05215	Prostate cancer	0.00182332	0.172876
		hsa05213	Endometrial cancer	0.0020243	0.172876
		hsa05219	Bladder cancer	0.00207451	0.172876
		hsa05223	Non-small cell lung cancer	0.00327098	0.204436
GO enrichment	Molecular function	GO:0046872	metal ion binding	2.67528e-05	0.0239973
		GO:0005516	calmodulin binding	0.000161654	0.0725017
		GO:0005524	ATP binding	0.000434307	0.129858
	Biological process	GO:0007155	cell adhesion	8.57718e-06	0.0259288
		GO:0007157	heterophilic cell-cell adhesion via plasma membrane cell adhesion molecules	7.92851e-05	0.119839
	Cellular compartment	N/A	-	-	-

## Sheet: CTC
Table S4C KEGG pathway and GO enrichment of SNVs/Indels harboured by CTCs
Category		Pathway/GO ID	Pthway/GO Term	PValue	FDR
KEGG pathway		hsa04020	Calcium signaling pathway	0.000325403	0.0725649
		hsa05200	Pathways in cancer	0.00123192	0.137359
GO enrichment	Molecular function	GO:0005516	calmodulin binding	3.42479e-05	0.0198295
		GO:0005509	calcium ion binding	6.88924e-05	0.0199444
	Cellular compartment	GO:0005886	plasma membrane	0.000196729	0.0731831
	Biological function	N/A	-	-	-
